# Supplementary material for: ﻿Viola yuelingensis (Violaceae), a new species from Guangxi, China
Source: PhytoKeys. 2025 Dec 8;267:223–32. doi: 10.3897/phytokeys.267.172198 (PMC12706490; doi:10.3897/phytokeys.267.172198)
Supplement: XML Treatment for Viola yuelingensis [file phytokeys.267.172198-treatment1.xml]

<!DOCTYPE tp:taxon-treatment
  PUBLIC "-//TaxonX//DTD Taxonomic Treatment Publishing DTD v0 20100105//EN" "tax-treatment-NSO.dtd">
<tp:taxon-treatment xmlns:tp="http://www.plazi.org/taxpub"><tp:treatment-meta><kwd-group><label>Taxon classification</label><kwd>
                <named-content content-type="kingdom">Plantae</named-content>
              </kwd><kwd>
                <named-content content-type="order">Malpighiales</named-content>
              </kwd><kwd>
                <named-content content-type="family">Violaceae</named-content>
              </kwd></kwd-group><mixed-citation publication-type="journal"><person-group><name><surname>Huang</surname><given-names>Ju-Hua</given-names></name><name><surname>Zhang</surname><given-names>Jian-Hua</given-names></name><name><surname>Chen</surname><given-names>You-Sheng</given-names></name></person-group><article-title>﻿<italic><tp:taxon-name><tp:taxon-name-part taxon-name-part-type="genus" reg="Viola">Viola</tp:taxon-name-part> <tp:taxon-name-part taxon-name-part-type="species" reg="yuelingensis">yuelingensis</tp:taxon-name-part></tp:taxon-name></italic> (<tp:taxon-name><tp:taxon-name-part taxon-name-part-type="family">Violaceae</tp:taxon-name-part></tp:taxon-name>), a new species from Guangxi, China</article-title><source>PhytoKeys</source><day>08</day><month>12</month><year>2025</year><volume>267</volume><fpage>223</fpage><lpage>232</lpage><pub-id pub-id-type="doi">10.3897/phytokeys.267.172198</pub-id></mixed-citation></tp:treatment-meta><tp:nomenclature><label>﻿</label><tp:taxon-name><object-id xmlns:xlink="http://www.w3.org/1999/xlink" content-type="arpha" xlink:type="simple">596BF0CF-B2D5-56E7-9051-7C09DE27DA7C</object-id>
              <tp:taxon-name-part taxon-name-part-type="genus" reg="Viola">Viola</tp:taxon-name-part>
              <tp:taxon-name-part taxon-name-part-type="species" reg="yuelingensis">yuelingensis</tp:taxon-name-part>
              <object-id xmlns:xlink="http://www.w3.org/1999/xlink" content-type="ipni" xlink:type="simple">urn:lsid:ipni.org:names:77372983-1</object-id>
            </tp:taxon-name><tp:taxon-authority>Y.S.Chen &amp; Ju H.Huang</tp:taxon-authority><tp:taxon-status xmlns:xlink="http://www.w3.org/1999/xlink" xlink:type="simple">sp. nov.</tp:taxon-status><xref ref-type="fig" rid="F1">Figs 1</xref><xref ref-type="fig" rid="F2">, 2</xref></tp:nomenclature><tp:treatment-sec sec-type="diagnosis" id="SECID0E2LAC"><title>Diagnosis.</title><p>This species’ creeping stems typically exhibit a dark red coloration with white pubescence. The leaves are ovate or ovate, featuring a narrow, shallowly cordate base, a pointed or gradually tapering apex, and serrated margins covered with white hairs. The reddish-brown midvein protrudes prominently on both leaf surfaces. Petals range from pale purple to white, with lower petals bearing rod-like appendages at their bases and narrow, flattened margins along the style’s upper end. Mature seeds display a distinctive yellowish-brown hue, making this species easily distinguishable from other members of the genus. It differs from <italic><tp:taxon-name><tp:taxon-name-part taxon-name-part-type="genus" reg="Viola">Viola</tp:taxon-name-part> <tp:taxon-name-part taxon-name-part-type="species" reg="yunnanensis">yunnanensis</tp:taxon-name-part></tp:taxon-name></italic> in several key features: reduced overall hairiness, serrated leaf margins, reddish-brown midveins with raised leaf surfaces, indistinct lateral veins on upper leaves, lanceolate or cordate stipules (0.5–2 cm long, reddish-brown or greenish) with elongated fringed teeth at tips, calyx segments lacking appendages at base ends, and lower petals showing white or pale purple near the base, with purple stripes near the apex (shown in Fig. <xref ref-type="fig" rid="F3">3</xref>). <italic><tp:taxon-name><tp:taxon-name-part taxon-name-part-type="genus" reg="Viola">Viola</tp:taxon-name-part> <tp:taxon-name-part taxon-name-part-type="species" reg="yuelingensis">yuelingensis</tp:taxon-name-part></tp:taxon-name></italic> is similar to <italic><tp:taxon-name><tp:taxon-name-part taxon-name-part-type="genus" reg="Viola">V.</tp:taxon-name-part> <tp:taxon-name-part taxon-name-part-type="species" reg="changii">changii</tp:taxon-name-part></tp:taxon-name></italic>, but it can be easily distinguished by its leaves which are 3–5 cm long and 2–4 cm wide, with serrate margins (vs. leaves are 1.5 cm long and 1.2 cm wide, with obtusely serrate to subentire margins) and the leaf blade is green adaxially and grayish-green or pale green abaxially, with a reddish-brown midvein (vs. the adaxial surface is dark green and densely villous, while the abaxial surface is deep purple). More detailed morphological differences amongst the three similar species are shown in Table <xref ref-type="table" rid="T1">1</xref>.</p><table-wrap id="T1" position="float" orientation="portrait"><label>Table 1.</label><caption><p>Main morphological differences amongst <italic><tp:taxon-name><tp:taxon-name-part taxon-name-part-type="genus" reg="Viola">Viola</tp:taxon-name-part> <tp:taxon-name-part taxon-name-part-type="species" reg="yuelingensis">yuelingensis</tp:taxon-name-part></tp:taxon-name></italic>, <italic><tp:taxon-name><tp:taxon-name-part taxon-name-part-type="genus" reg="Viola">V.</tp:taxon-name-part> <tp:taxon-name-part taxon-name-part-type="species" reg="yunnanensis">yunnanensis</tp:taxon-name-part></tp:taxon-name></italic> and <italic><tp:taxon-name><tp:taxon-name-part taxon-name-part-type="genus" reg="Viola">V.</tp:taxon-name-part> <tp:taxon-name-part taxon-name-part-type="species" reg="changii">changii</tp:taxon-name-part></tp:taxon-name></italic>.</p></caption><table id="TID0E5RAE" rules="all"><tbody><tr><th rowspan="1" colspan="1">Characters</th><th rowspan="1" colspan="1"><italic><tp:taxon-name><tp:taxon-name-part taxon-name-part-type="genus" reg="Viola">Viola</tp:taxon-name-part> <tp:taxon-name-part taxon-name-part-type="species" reg="yuelingensis">yuelingensis</tp:taxon-name-part></tp:taxon-name></italic> sp. nov.</th><th rowspan="1" colspan="1">
                      <italic>
                        <tp:taxon-name><tp:taxon-name-part taxon-name-part-type="genus" reg="Viola">Viola</tp:taxon-name-part> <tp:taxon-name-part taxon-name-part-type="species" reg="yunnanensis">yunnanensis</tp:taxon-name-part></tp:taxon-name>
                      </italic>
                    </th><th rowspan="1" colspan="1">
                      <italic>
                        <tp:taxon-name><tp:taxon-name-part taxon-name-part-type="genus" reg="Viola">Viola</tp:taxon-name-part> <tp:taxon-name-part taxon-name-part-type="species" reg="changii">changii</tp:taxon-name-part></tp:taxon-name>
                      </italic>
                    </th></tr><tr><td rowspan="1" colspan="1">Stipules</td><td rowspan="1" colspan="1">lanceolate or rhombic, 0.5–2 cm long, reddish brown or greenish, with a gradually pointed tip, membranous, and with long fringe teeth on the edges</td><td rowspan="1" colspan="1">lanceolate, 1–1.3 cm long, pale white, with a gradually pointed tip, membranous, and with long fringe teeth on the edges</td><td rowspan="1" colspan="1">lanceolate, light green, tapering at the apex, with long serrations along the margins, covered with white soft hairs</td></tr><tr><td rowspan="1" colspan="1">Leaf blade</td><td rowspan="1" colspan="1">ovate to broad-ovate, 3–5 cm long and 2–4 cm wide; base narrowly cordate; margins serrate; midvein reddish-brown, prominent on both surfaces; sparsely hairy on both side</td><td rowspan="1" colspan="1">oblong to oblong-ovate, 3–8 cm long, 2–4 cm wide, broadest near middle; apex acute or acuminate; base shallowly and narrowly cordate; margin coarsely crenate; both surfaces densely grayish-white pubescent</td><td rowspan="1" colspan="1">ovate or ovate orbicular, 1.5 × 1.2 cm, margin obtusely crenate or subentire, abaxially dark purple and puberulous only along veins but adaxially dark green and densely puberulous</td></tr><tr><td rowspan="1" colspan="1">Sepals</td><td rowspan="1" colspan="1">narrow-lanceolate, reddish or greenish, base elevated or sessile, sparsely pubescent</td><td rowspan="1" colspan="1">green, linear-lanceolate or lanceolate, with short basal appendages and 3 veins, with sparse white hairs along the veins and dense marginal hairs on the margins</td><td rowspan="1" colspan="1">broad lanceolate, brown or green, base elevated, velvety hairs on the surface</td></tr><tr><td rowspan="1" colspan="1">Flowers</td><td rowspan="1" colspan="1">corolla pale purple, pale blue, to white; petals obovate to oblong</td><td rowspan="1" colspan="1">flowers white to pinkish; petals oblong</td><td rowspan="1" colspan="1">flowers white to light purple, base green; petals oblong</td></tr><tr><td rowspan="1" colspan="1">Side petals</td><td rowspan="1" colspan="1">sparsely bearded</td><td rowspan="1" colspan="1">not bearded at the base inside</td><td rowspan="1" colspan="1">sparsely bearded</td></tr><tr><td rowspan="1" colspan="1">Lower petals</td><td rowspan="1" colspan="1">proximal base is white or pale purple, and the proximal tip is pale purple with purple stripes</td><td rowspan="1" colspan="1">white with purple stripes</td><td rowspan="1" colspan="1">pale purple with purple stripes, the lower petal is obtuse</td></tr><tr><td rowspan="1" colspan="1">Ovary</td><td rowspan="1" colspan="1">cylindrical, style rod-shaped, slightly curved at the base</td><td rowspan="1" colspan="1">oval, style rod-shaped, nearly erect at the base</td><td rowspan="1" colspan="1">cylindrical, style rod-shaped, curved at the base</td></tr></tbody></table></table-wrap><fig id="F1" position="float" orientation="portrait"><object-id xmlns:xlink="http://www.w3.org/1999/xlink" content-type="doi" xlink:type="simple">10.3897/phytokeys.267.172198.figure1</object-id><object-id xmlns:xlink="http://www.w3.org/1999/xlink" content-type="arpha" xlink:type="simple">C94977C4-0A25-5D39-93E4-C8D5C5699080</object-id><label>Figure 1.</label><caption><p><italic><tp:taxon-name><tp:taxon-name-part taxon-name-part-type="genus" reg="Viola">Viola</tp:taxon-name-part> <tp:taxon-name-part taxon-name-part-type="species" reg="yuelingensis">yuelingensis</tp:taxon-name-part></tp:taxon-name></italic> Y.S.Chen &amp; Ju H.Huang. A. Understory habitats; B. Individual plant; C. Flowers in front view; D. Fruit side; E. The habitat on the stone wall; F. Back of leaf; G. Inflorescence. Images quoted from type specimens MB3651 &amp; MA3117 (<abbrev xmlns:xlink="http://www.w3.org/1999/xlink" xlink:title="Guangxi Institute of Botany, Guangxi Zhuang Autonomous Region and Chinese Academy of Sciences" id="ABBRID0EYDAE" xlink:type="simple">IBK</abbrev>).</p></caption><graphic xmlns:xlink="http://www.w3.org/1999/xlink" xlink:href="phytokeys-267-223_article-172198__-g001.jpg" position="float" orientation="portrait" xlink:type="simple" id="oo_1486884.jpg"><uri content-type="original_file" xlink:type="simple">https://binary.pensoft.net/fig/1486884</uri></graphic></fig><fig id="F2" position="float" orientation="portrait"><object-id xmlns:xlink="http://www.w3.org/1999/xlink" content-type="doi" xlink:type="simple">10.3897/phytokeys.267.172198.figure2</object-id><object-id xmlns:xlink="http://www.w3.org/1999/xlink" content-type="arpha" xlink:type="simple">ECE1F4C4-4431-513F-BDBB-1DEDF0E9CE18</object-id><label>Figure 2.</label><caption><p><italic><tp:taxon-name><tp:taxon-name-part taxon-name-part-type="genus" reg="Viola">Viola</tp:taxon-name-part> <tp:taxon-name-part taxon-name-part-type="species" reg="yuelingensis">yuelingensis</tp:taxon-name-part></tp:taxon-name></italic> Y.S.Chen &amp; Ju H.Huang. A. Top view of plant; B. Leaf in front view; C. Back of leaf; D. Flowers in front view; E, F. Leaf details; G. Vertical plan of the plant; H. Floral anatomy; I. Stamen and pistil; J. Ovary; K. Stamen and pistil; L. Sepals; M. Side of bud; N, O. Floral side; P. Back of the flower; Q. Back view of plant; R. Fruit in front view; S. Fruit longitudinal section; T. Fruit side; U. Root; V. Stipules. Images quoted from type specimens MB3651 (<abbrev xmlns:xlink="http://www.w3.org/1999/xlink" xlink:title="Guangxi Institute of Botany, Guangxi Zhuang Autonomous Region and Chinese Academy of Sciences" id="ABBRID0EUEAE" xlink:type="simple">IBK</abbrev>).</p></caption><graphic xmlns:xlink="http://www.w3.org/1999/xlink" xlink:href="phytokeys-267-223_article-172198__-g002.jpg" position="float" orientation="portrait" xlink:type="simple" id="oo_1486885.jpg"><uri content-type="original_file" xlink:type="simple">https://binary.pensoft.net/fig/1486885</uri></graphic></fig><fig id="F3" position="float" orientation="portrait"><object-id xmlns:xlink="http://www.w3.org/1999/xlink" content-type="doi" xlink:type="simple">10.3897/phytokeys.267.172198.figure3</object-id><object-id xmlns:xlink="http://www.w3.org/1999/xlink" content-type="arpha" xlink:type="simple">47D69652-7660-5E88-AAB9-F759F3A4012C</object-id><label>Figure 3.</label><caption><p><italic><tp:taxon-name><tp:taxon-name-part taxon-name-part-type="genus" reg="Viola">Viola</tp:taxon-name-part> <tp:taxon-name-part taxon-name-part-type="species" reg="yuelingensis">yuelingensis</tp:taxon-name-part></tp:taxon-name></italic> Y.S.Chen &amp; Ju H.Huang, <italic><tp:taxon-name><tp:taxon-name-part taxon-name-part-type="genus" reg="Viola">V.</tp:taxon-name-part> <tp:taxon-name-part taxon-name-part-type="species" reg="yunnanensis">yunnanensis</tp:taxon-name-part></tp:taxon-name></italic> and <italic><tp:taxon-name><tp:taxon-name-part taxon-name-part-type="genus" reg="Viola">V.</tp:taxon-name-part> <tp:taxon-name-part taxon-name-part-type="species" reg="changii">changii</tp:taxon-name-part></tp:taxon-name></italic>. A. <italic><tp:taxon-name><tp:taxon-name-part taxon-name-part-type="genus" reg="Viola">V.</tp:taxon-name-part> <tp:taxon-name-part taxon-name-part-type="species" reg="yuelingensis">yuelingensis</tp:taxon-name-part></tp:taxon-name></italic>; B. <italic><tp:taxon-name><tp:taxon-name-part taxon-name-part-type="genus" reg="Viola">V.</tp:taxon-name-part> <tp:taxon-name-part taxon-name-part-type="species" reg="yunnanensis">yunnanensis</tp:taxon-name-part></tp:taxon-name></italic>; C. <italic><tp:taxon-name><tp:taxon-name-part taxon-name-part-type="genus" reg="Viola">V.</tp:taxon-name-part> <tp:taxon-name-part taxon-name-part-type="species" reg="changii">changii</tp:taxon-name-part></tp:taxon-name></italic> (<italic><tp:taxon-name><tp:taxon-name-part taxon-name-part-type="genus" reg="Viola">V.</tp:taxon-name-part> <tp:taxon-name-part taxon-name-part-type="species" reg="yunnanensis">yunnanensis</tp:taxon-name-part></tp:taxon-name></italic> and <italic><tp:taxon-name><tp:taxon-name-part taxon-name-part-type="genus" reg="Viola">V.</tp:taxon-name-part> <tp:taxon-name-part taxon-name-part-type="species" reg="changii">changii</tp:taxon-name-part></tp:taxon-name></italic> photographed by You-sheng Chen, voucher specimen information: <italic><tp:taxon-name><tp:taxon-name-part taxon-name-part-type="genus" reg="Viola">V.</tp:taxon-name-part> <tp:taxon-name-part taxon-name-part-type="species" reg="yunnanensis">yunnanensis</tp:taxon-name-part></tp:taxon-name></italic>, China, Yunnan Province, Yuanyang County, Daping Township, Dayutang Village, 1441 m, 1 April 2020, <italic>You-sheng Chen et al. YY1167</italic> (IBSC); <italic><tp:taxon-name><tp:taxon-name-part taxon-name-part-type="genus" reg="Viola">V.</tp:taxon-name-part> <tp:taxon-name-part taxon-name-part-type="species" reg="changii">changii</tp:taxon-name-part></tp:taxon-name></italic>, China, Guangdong Province, Renhua County, Danxia Mountain, Yuxiu Pavilion-Jiulong Pavilion, 25°02'N, 113°73'E, alt. 121 m, 3 April 2021, <italic>You-sheng Chen &amp; Zi-Chao Jin</italic>, <italic>SG01</italic> (IBSC); <italic><tp:taxon-name><tp:taxon-name-part taxon-name-part-type="genus" reg="Viola">V.</tp:taxon-name-part> <tp:taxon-name-part taxon-name-part-type="species" reg="yuelingensis">yuelingensis</tp:taxon-name-part></tp:taxon-name></italic>, China, Guangxi, Guilin City, Xing’an County, Huajiang Township, Dazhushan, Yangque Ridge Village, 25°84'N, 110°44'E, alt. 966 m, in the cool and humid undergrowth of the hillside forest, 19 April 2025, <italic>Ju-Hua Huang et al. MA3117</italic> (<abbrev xmlns:xlink="http://www.w3.org/1999/xlink" xlink:title="Guangxi Institute of Botany, Guangxi Zhuang Autonomous Region and Chinese Academy of Sciences" id="ABBRID0EGJAE" xlink:type="simple">IBK</abbrev>).</p></caption><graphic xmlns:xlink="http://www.w3.org/1999/xlink" xlink:href="phytokeys-267-223_article-172198__-g003.jpg" position="float" orientation="portrait" xlink:type="simple" id="oo_1486886.jpg"><uri content-type="original_file" xlink:type="simple">https://binary.pensoft.net/fig/1486886</uri></graphic></fig></tp:treatment-sec><tp:treatment-sec sec-type="material" id="SECID0EPJAE"><title>Type.</title><p>China • Guangxi, Guilin City, Xing’an County, Huajiang Township, Jiejiaowan Village to Yapo Mountain, coordinates: <named-content xmlns:xlink="http://www.w3.org/1999/xlink" content-type="dwc:verbatimCoordinates" xlink:type="simple"><named-content content-type="geo-json" specific-use="{&#34;type&#34;:&#34;Point&#34;,&#34;coordinates&#34;:[110.410000,25.780000]}" id="NCID0EYJAE" xlink:type="simple">25.78, 110.41</named-content></named-content>, elevation 751.73 meters, understory of hillsides and along riverbanks in crevices, 27 July 2025, <italic>Ju-Hua Huang et al. MB3651</italic> (holotype IBK00472880; isotypes IBK00472881, IBK00472882, IBK00472883).</p></tp:treatment-sec><tp:treatment-sec sec-type="description" id="SECID0E6JAE"><title>Description.</title><p>Perennial herb, acaulescent, with an elongated rhizome bearing nodes. Rhizome grows obliquely or horizontally along the ground forming stolons (sometime absent) with adventitious roots at its nodes. Stolons slender, often reddish-brown, measure 1–40 cm in length densely covered with white pubescence, producing new shoots from alternate or clustered leaflets at the tips. Leaves grow near the base or alternate along the stolons, presenting ovate, broadly ovate, or ovate shapes (3–5 × 2–4 cm), broadest at or below the middle, acute or gradually tapering tips, shallow cordate bases, margin serrate, grayish-white pubescent on both surfaces. Surface of leaves dark green to dark green, while the lower surface shows grayish-green or pale green coloration. Midvein reddish-brown, prominent abaxially and adaxially; lateral veins faint. Petioles 3–5 cm, often reddish-brown, densely pubescent. Leaves mostly freelance, lanceolate or cordate stipules (0.5–2 cm long), attenuate at apex. Stipules feature elongated fringelike teeth along margins, appearing reddish-brown or greenish, membranous texture. Flowers 1.5 cm in diameter, corolla pale purple, light blue, or white colors, petals 5, differentiated into three types: upper petal (2), lateral petals (2), and lower petal (1). Upper petal obovate or oblong, nearly symmetrical, 0.5–1.5 × 0.5–1 cm. Lateral petals similarly obovate or oblong, 0.5–1.2 × 0.3–0.5 cm, white bases and sparsely bearded with curved inward club-like appendages. Lower petal oblong or ovate, 0.5–1.5 × 0.5–1 cm, apex gradually acuminate, base tapers to white or pale purple, distal portion pale purple with distinct purple striations. Spur short, saccate, 2–2.5 × ca. 2 mm, arises from the lower petal base; spur of 2 anterior stamens bear angular, acutely tipped spurs. Ovary cone-shaped, glabrous, featuring a club-shaped style, curves upward at base. Styles narrow, flat margin and a short beak terminating in an upward-opening pore, with a stigma hole open upward at tip of beak. Pedicel 4–12 cm long, often exserted beyond foliage, rufous with dense white pubescence; bearing two linear bracts inserted oppositely at mid-length. Sepals narrowly ovate-lanceolate or lanceolate, 3–7 mm long, gradually tapering to points, convex or sessile, with soft hairs along margins and veins. Capsule oblong or trigonous, 5–7 mm long, green, splitting into three segments when mature. Seeds spherical or oval, turning yellowish-brown upon maturity.</p></tp:treatment-sec><tp:treatment-sec sec-type="phenology" id="SECID0EEKAE"><title>Phenology.</title><p>Flowering occurs from March to July, with fruiting lasting from April to September.</p></tp:treatment-sec><tp:treatment-sec sec-type="etymology" id="SECID0EJKAE"><title>Etymology.</title><p>The specific term ‘<italic>yueling</italic>’ specifically refers to its model origin, China Guangxi, yuechengling.</p></tp:treatment-sec><tp:treatment-sec sec-type="distribution" id="SECID0ERKAE"><title>Distribution and habitat.</title><p>The new species is known only from Guangxi Xing’an County and Lingchuan County of Guilin City. It grows in moist areas such as mountainous woodlands, forest-edge grasslands, valleys, or rocky cliffs along roadsides at altitudes ranging from 200 to1000 meters.</p></tp:treatment-sec><tp:treatment-sec sec-type="IUCN Red List Category" id="SECID0EWKAE"><title>IUCN Red List Category.</title><p>Data available for the new species are still insufficient to assess its conservation status. According to the IUCN Criteria (<xref ref-type="bibr" rid="B6">IUCN 2022</xref>), it is considered Data Deficient (DD) until more information becomes available. Although <italic><tp:taxon-name><tp:taxon-name-part taxon-name-part-type="genus" reg="Viola">Viola</tp:taxon-name-part> <tp:taxon-name-part taxon-name-part-type="species" reg="yuelingensis">yuelingensis</tp:taxon-name-part></tp:taxon-name></italic> currently has relatively good growth, further collection and monitoring are necessary to allow more conclusive estimations about the rarity and vulnerability of the species.</p></tp:treatment-sec><tp:treatment-sec sec-type="material" id="SECID0ELLAE"><title>Additional specimens examined (paratypes).</title><p>China • Guangxi, Guilin City, Xing’an County, Huajiang Township, Longtanjiang Scenic Area, Sandian River, <named-content xmlns:xlink="http://www.w3.org/1999/xlink" content-type="dwc:verbatimCoordinates" xlink:type="simple"><named-content content-type="geo-json" specific-use="{&#34;type&#34;:&#34;Point&#34;,&#34;coordinates&#34;:[110.700000,26.350000]}" id="NCID0EULAE" xlink:type="simple">25°81'N, 110°42'E</named-content></named-content>, alt. 643 m, on the stone wall beside the hillside ravine and under the forest, 21 April 2025, <italic>Ju-Hua Huang et al. MA3166</italic> (<abbrev xmlns:xlink="http://www.w3.org/1999/xlink" xlink:title="Guangxi Institute of Botany, Guangxi Zhuang Autonomous Region and Chinese Academy of Sciences" id="ABBRID0E2LAE" xlink:type="simple">IBK</abbrev>!); • Guangxi, Guilin City, Xing’an County, Huajiang Township, Dazhushan, Yangque Ridge Village, <named-content xmlns:xlink="http://www.w3.org/1999/xlink" content-type="dwc:verbatimCoordinates" xlink:type="simple"><named-content content-type="geo-json" specific-use="{&#34;type&#34;:&#34;Point&#34;,&#34;coordinates&#34;:[110.733333,26.400000]}" id="NCID0ECMAE" xlink:type="simple">25°84'N, 110°44'E</named-content></named-content>, alt. 966 m, in the cool and humid undergrowth of the hillside forest, 19 April 2025, <italic>Ju-Hua Huang et al. MA3117</italic> (<abbrev xmlns:xlink="http://www.w3.org/1999/xlink" xlink:title="Guangxi Institute of Botany, Guangxi Zhuang Autonomous Region and Chinese Academy of Sciences" id="ABBRID0EJMAE" xlink:type="simple">IBK</abbrev>!); • Guangxi, Guilin City, Lingchuan County, Lantian Township, beside Township Road 175 near Tanxia Town, <named-content xmlns:xlink="http://www.w3.org/1999/xlink" content-type="dwc:verbatimCoordinates" xlink:type="simple"><named-content content-type="geo-json" specific-use="{&#34;type&#34;:&#34;Point&#34;,&#34;coordinates&#34;:[110.266667,25.900000]}" id="NCID0EQMAE" xlink:type="simple">25°54'N, 110°16'E</named-content></named-content>; alt. 295 m, beside the hillside road, 21 March 2025, <italic>Ju-Hua Huang et al. MA3002</italic> (<abbrev xmlns:xlink="http://www.w3.org/1999/xlink" xlink:title="Guangxi Institute of Botany, Guangxi Zhuang Autonomous Region and Chinese Academy of Sciences" id="ABBRID0EXMAE" xlink:type="simple">IBK</abbrev>!); • Guangxi, Guilin City, Lingchuan County, Jiuwu, Niulujie, 300 m, 1 April 2025, <italic>Yun-Biao Liao &amp; Ju-Hua Huang CYS25014</italic> (IBSC).</p></tp:treatment-sec><tp:treatment-sec sec-type="Taxonomic notes" id="SECID0E4MAE"><title>Taxonomic notes.</title><p><italic><tp:taxon-name><tp:taxon-name-part taxon-name-part-type="genus" reg="Viola">Viola</tp:taxon-name-part> <tp:taxon-name-part taxon-name-part-type="species" reg="yuelingensis">yuelingensis</tp:taxon-name-part></tp:taxon-name></italic> produces creeping stolons and rhizomes. The ovary is conical and glabrous, while the column is clavate with a slightly curved, gradually thickening base. The column apex is smooth and shallowly emarginate. Lateral petals are bearded. Peduncles are covered with patent hairs (rarely glabrous). The rhizome is short and densely noded. Stolons bear 1–2 reduced leaves and terminate in a leaf rosette. The corolla is typically pale pink to pale violet with a greenish throat. According to the taxonomic revision of <italic><tp:taxon-name><tp:taxon-name-part taxon-name-part-type="genus" reg="Viola">Viola</tp:taxon-name-part></tp:taxon-name></italic> by <xref ref-type="bibr" rid="B9">Marcussen et al. (2022)</xref>, morphological analysis confirmed that the new species belongs to <tp:taxon-name><tp:taxon-name-part taxon-name-part-type="genus" reg="Viola">Viola</tp:taxon-name-part> <tp:taxon-name-part taxon-name-part-type="infraspecific-rank">sect.</tp:taxon-name-part> <tp:taxon-name-part taxon-name-part-type="section" reg="Plagiostigma">Plagiostigma</tp:taxon-name-part> <tp:taxon-name-part taxon-name-part-type="infraspecific-rank">subsect.</tp:taxon-name-part> <tp:taxon-name-part taxon-name-part-type="subsection" reg="Diffusae">Diffusae</tp:taxon-name-part></tp:taxon-name> W. Becker.</p></tp:treatment-sec><ref-list><ref id="B6"><mixed-citation xmlns:xlink="http://www.w3.org/1999/xlink" xlink:type="simple">IUCN (<year>2022</year>) Guidelines for using the IUCN Red List categories and criteria, version 14. Prepared by the Standards and Petitions Committee. <ext-link xlink:href="https://www.iucnredlist.org/re%E2%80%93sources/redlistguidelines" ext-link-type="uri" xlink:type="simple">https://www.iucnredlist.org/re–sources/redlistguidelines</ext-link></mixed-citation></ref><ref id="B9"><mixed-citation xmlns:xlink="http://www.w3.org/1999/xlink" xlink:type="simple"><person-group><name name-style="western"><surname>Marcussen</surname><given-names>T</given-names></name><name name-style="western"><surname>Ballard</surname><given-names>HE</given-names></name><name name-style="western"><surname>Danihelka</surname><given-names>J</given-names></name><name name-style="western"><surname>Flores</surname><given-names>AR</given-names></name><name name-style="western"><surname>Nicola</surname><given-names>MV</given-names></name><name name-style="western"><surname>Watson</surname><given-names>JM</given-names></name></person-group> (<year>2022</year>) A revised phylogenetic classification for <italic><tp:taxon-name><tp:taxon-name-part taxon-name-part-type="genus">Viola</tp:taxon-name-part></tp:taxon-name></italic> (<tp:taxon-name><tp:taxon-name-part taxon-name-part-type="family">Violaceae</tp:taxon-name-part></tp:taxon-name>). Plants 11(17): e2224. <ext-link xlink:href="10.3390/plants11172224" ext-link-type="doi" xlink:type="simple">https://doi.org/10.3390/plants11172224</ext-link></mixed-citation></ref></ref-list></tp:taxon-treatment>
